# Supplementary material for: pH-Activated Nanoplatform Derived from M1 Macrophages’ Exosomes for Photodynamic and Ferroptosis Synergistic Therapy to Augment Cancer Immunotherapy
Source: Biomater Res. 2025 Mar 6;29:0153. doi: 10.34133/bmr.0153 (PMC11883086; doi:10.34133/bmr.0153)
Supplement: Supplementary 1 — Supplementary Text Table S1 Figs. S1 to S7 Western blot bands [file bmr.0153.f1.zip]

Archive with 2 entries (2 files):
- 4.supporting.docx
- western blot bands.docx
